# Supplementary material for: Synthesis of Aminoalkyl Sclareolide Derivatives and Antifungal Activity Studies
Source: Molecules. 2023 May 12;28(10):4067. doi: 10.3390/molecules28104067 (PMC10223150; doi:10.3390/molecules28104067)
Supplement: Supplementary file 1 [file molecules-28-04067-s001.zip]

Archive with 1 entries (1 files):
- molecules-2330799-supplementary.pdf
